# Supplementary material for: Preparing for an AI-driven future: insights from Saudi pharmacy students
Source: PeerJ. 2026 Jan 30;14:e20600. doi: 10.7717/peerj.20600 (PMC12863167; doi:10.7717/peerj.20600)
Supplement: Supplemental Information 2 [file peerj-14-20600-s002.xlsx]

## Sheet: AI (Students)
Q1_VIEWS	Q2_VIEWS	Q3_VIEWS	Q4_VIEWS	Q5_VIEWS	Q6_VIEWS	Q7_VIEWS	Q1_INCORPORATION	Q2_INCORPORATION	Q3_INCORPORATION	Q4_INCORPORATION	Q5_INCORPORATION	Q6_INCORPORATION	Gender	VAR00001	VAR00002	VAR00003	VAR00004	Age	Year_of_study	domain_1	domain_2
3	3	3	3	3	3	3	3	3	3	3	3	3	2	3	2	1	1	1	4	3	3
4	4	4	2	2	4	4	4	4	4	2	4	4	2	3	4	2	1	1	4	3.42857	3.66667
3	5	3	3	4	4	4	1	1	1	1	1	1	2	3	2	1	1	2	4	3.71429	1
5	4	4	4	4	4	4	4	4	4	4	4	4	2	1	2	1	1	2	4	4.14286	4
4	4	5	3	4	2	5	5	5	5	5	5	5	2	2	1	2	1	2	4	3.85714	5
5	4	5	2	3	3	4	4	3	4	5	4	4	2	2	2	2	1	1	5	3.71429	4
3	4	4	4	4	4	4	4	4	4	4	4	4	2	2	2	2	1	1	4	3.85714	4
5	4	4	3	4	3	4	3	5	5	5	5	5	2	2	2	2	1	2	4	3.85714	4.66667
5	4	4	3	4	4	4	4	4	4	4	4	4	2	2	2	3	1	2	4	4	4
5	3	4	4	4	4	4	4	4	4	4	4	4	2	2	3	1	1	1	4	4	4
4	3	2	2	4	4	4	3	4	4	4	3	4	2	2	1	2	1	2	4	3.28571	3.66667
4	4	4	4	4	4	4	4	4	4	5	5	4	2	3	3	3	1	1	4	4	4.33333
2	4	4	4	1	4	3	4	4	4	4	4	3	2	2	3	2	1	2	4	3.14286	3.83333
4	4	4	2	2	5	4	5	4	4	3	3	3	2	2	2	3	1	2	4	3.57143	3.66667
5	5	4	4	5	3	5	4	4	5	4	3	3	2	2	2	1	1	1	4	4.42857	3.83333
3	4	4	1	4	4	4	3	3	4	4	4	4	2	2	2	1	1	2	4	3.42857	3.66667
5	5	4	3	4	2	5	4	4	2	4	4	5	2	1	2	1	1	2	4	4	3.83333
4	5	4	2	3	4	5	3	5	5	5	5	3	2	1	1	3	1	1	4	3.85714	4.33333
5	5	4	3	5	2	4	4	4	4	5	5	3	2	2	2	1	1	1	4	4	4.16667
4	2	4	3	5	2	5	4	5	4	3	4	5	2	2	2	1	1	2	4	3.57143	4.16667
5	5	5	5	5	5	5	5	5	5	5	5	5	2	2	4	2	1	1	5	5	5
4	4	4	3	3	3	3	3	3	3	3	3	3	2	3	2	2	1	4	5	3.42857	3
5	4	5	5	5	4	4	4	4	4	4	4	4	2	4	2	2	1	2	5	4.57143	4
5	3	4	3	5	3	5	3	5	4	4	5	1	2	4	2	1	1	4	5	4	3.66667
5	4	2	4	4	3	4	4	4	4	4	4	4	2	3	2	1	1	1	4	3.71429	4
5	5	5	2	5	1	5	5	5	4	4	5	4	2	3	2	1	1	1	4	4	4.5
4	3	4	3	4	2	5	4	4	4	4	4	2	2	4	2	1	1	1	5	3.57143	3.66667
5	4	3	2	4	3	4	4	4	4	5	3	4	2	2	3	1	1	1	4	3.57143	4
1	1	3	5	1	1	1	5	4	3	5	5	5	2	1	4	3	1	1	5	1.85714	4.5
4	4	4	2	3	4	5	4	4	4	4	4	4	2	2	2	3	1	2	6	3.71429	4
5	4	3	3	3	3	3	3	3	3	3	3	3	2	3	2	1	1	2	5	3.42857	3
4	4	4	2	3	4	5	4	4	4	4	4	4	2	4	2	1	1	2	5	3.71429	4
4	3	3	2	2	2	4	3	3	3	3	3	3	2	3	4	2	1	2	5	2.85714	3
5	1	1	2	1	5	1	1	1	1	1	1	1	2	2	2	1	1	2	5	2.28571	1
4	3	1	2	2	3	4	3	3	3	3	3	3	2	2	4	2	1	2	4	2.71429	3
5	5	4	1	1	5	4	5	4	4	4	3	2	2	4	2	2	1	2	5	3.57143	3.66667
4	4	4	4	4	2	4	4	5	5	5	5	5	1	3	4	3	1	1	5	3.71429	4.83333
5	4	5	3	4	2	4	5	5	5	5	5	3	1	3	2	1	1	2	4	3.85714	4.66667
4	3	2	1	2	4	5	4	4	3	4	5	5	1	3	4	2	1	2	4	3	4.16667
3	1	1	1	1	1	1	1	1	1	1	1	1	1	5	1	2	1	2	4	1.28571	1
4	4	4	4	4	4	4	3	4	4	3	3	4	2	3	4	1	1	2	5	4	3.5
5	4	3	4	4	4	4	4	3	3	4	4	4	2	1	2	3	1	2	5	4	3.66667
4	4	2	1	2	5	5	4	4	4	4	4	4	2	4	1	2	1	4	5	3.28571	4
3	4	4	2	2	2	4	4	4	3	3	3	3	2	3	2	2	1	2	4	3	3.33333
1	5	3	3	1	5	3	3	3	3	3	3	3	2	3	1	3	1	2	4	3	3
4	4	4	4	4	4	4	4	4	4	4	4	4	2	1	3	2	1	1	4	4	4
5	5	5	3	5	5	5	5	5	5	5	5	5	2	3	2	2	1	2	4	4.71429	5
4	4	3	2	4	4	5	3	4	4	3	3	3	2	1	2	2	1	2	4	3.71429	3.33333
5	5	5	5	4	4	5	4	4	4	4	4	4	2	3	2	2	1	1	4	4.71429	4
1	4	4	1	1	5	5	1	1	1	1	1	1	2	2	1	1	1	2	4	3	1
3	5	4	2	2	5	3	3	3	3	2	3	4	2	2	1	3	1	2	4	3.42857	3
5	5	4	5	1	5	3	3	3	3	3	4	2	2	2	1	2	1	2	4	4	3
3	4	4	3	3	4	5	3	4	4	3	3	3	2	3	2	3	1	2	4	3.71429	3.33333
3	4	4	3	3	4	5	3	4	4	3	3	3	2	3	2	3	1	2	4	3.71429	3.33333
4	4	4	4	4	4	4	4	4	4	4	4	4	2	1	3	2	1	1	4	4	4
5	4	4	2	4	2	5	4	4	4	4	4	4	2	3	2	1	1	2	5	3.71429	4
4	4	4	3	2	4	4	4	4	3	4	3	4	2	3	3	2	1	4	5	3.57143	3.66667
5	5	5	3	5	3	5	4	5	5	5	5	5	2	2	1	1	1	4	5	4.42857	4.83333
4	4	4	2	4	4	4	4	4	4	4	4	4	2	2	2	3	1	2	5	3.71429	4
1	3	3	3	3	3	3	3	3	3	3	3	3	2	5	3	2	1	4	4	2.71429	3
4	4	2	4	3	2	4	4	3	4	3	1	4	2	3	2	3	2	2	4	3.28571	3.16667
3	1	1	1	3	1	1	1	1	1	1	1	1	2	2	2	1	1	2	4	1.57143	1
4	4	4	3	3	3	3	3	3	3	3	3	3	2	5	1	1	2	4	4	3.42857	3
5	3	3	3	3	3	3	3	3	3	3	3	3	2	2	2	3	2	4	5	3.28571	3
4	4	4	3	3	3	4	4	4	4	4	4	4	2	3	2	1	1	4	5	3.57143	4
3	3	3	3	3	3	3	3	3	3	3	3	3	2	3	2	3	1	4	4	3	3
4	4	4	3	3	3	2	4	4	4	4	4	4	2	2	3	2	1	4	5	3.28571	4
4	4	5	3	3	5	3	4	4	4	4	3	5	2	3	2	2	1	4	5	3.85714	4
3	3	3	2	3	2	3	2	3	2	3	3	2	2	2	2	2	1	4	5	2.71429	2.5
4	3	3	3	3	3	3	3	3	3	3	3	3	2	4	2	2	1	4	5	3.14286	3
3	5	4	4	1	3	5	3	5	4	4	4	4	2	2	2	2	1	4	5	3.57143	4
4	4	3	4	4	3	4	4	3	4	3	3	4	2	2	2	3	1	2	4	3.71429	3.5
3	5	5	2	2	5	5	4	5	5	5	5	5	2	3	2	2	1	1	4	3.85714	4.83333
4	4	4	4	4	4	4	3	3	3	3	3	3	2	2	1	3	1	2	5	4	3
4	3	4	2	2	2	2	4	5	4	4	4	4	2	3	3	2	1	2	4	2.71429	4.16667
5	3	3	3	3	3	3	3	3	3	3	3	3	2	3	2	1	1	1	4	3.28571	3
5	5	5	5	5	5	5	4	4	4	4	4	4	2	1	1	3	1	2	5	5	4
2	4	1	2	1	2	2	2	2	4	4	4	4	2	4	4	2	1	2	4	2	3.33333
4	3	4	3	4	4	2	3	3	3	3	3	3	2	2	1	1	1	1	4	3.42857	3
5	3	3	3	3	3	3	3	3	3	3	3	3	2	3	2	1	1	2	5	3.28571	3
3	3	5	5	5	2	4	2	4	4	1	4	2	2	2	2	1	1	1	4	3.85714	2.83333
4	4	4	3	4	4	4	4	4	4	4	4	4	2	3	2	1	1	2	4	3.85714	4
3	4	3	3	4	4	4	4	4	4	4	4	4	2	2	2	1	1	1	4	3.57143	4
4	3	3	3	3	3	3	4	4	4	4	4	4	2	2	2	3	1	1	4	3.14286	4
4	2	3	1	5	2	4	5	4	2	3	5	2	2	4	4	1	1	2	4	3	3.5
4	3	3	3	3	3	3	3	3	3	3	3	3	2	2	4	1	1	1	4	3.14286	3
5	3	4	3	4	3	4	4	4	4	5	5	5	2	3	2	1	1	2	4	3.71429	4.5
4	4	4	4	3	3	4	4	5	4	5	5	4	2	3	2	1	1	1	4	3.71429	4.5
4	4	4	4	4	1	4	4	4	4	4	4	4	2	4	4	2	1	2	4	3.57143	4
4	4	4	4	4	3	3	4	4	4	4	4	4	2	2	2	1	1	2	4	3.71429	4
4	4	3	2	2	4	4	4	2	4	2	3	2	2	2	2	3	1	2	4	3.28571	2.83333
2	4	3	5	1	5	5	3	5	4	5	4	5	2	2	2	1	1	1	4	3.57143	4.33333
5	4	5	3	5	4	5	4	4	4	4	4	4	2	3	2	1	1	1	4	4.42857	4
3	3	2	3	2	2	3	3	2	3	3	2	2	2	4	3	1	1	2	4	2.57143	2.5
3	4	4	2	3	4	4	4	4	4	4	4	3	2	2	2	1	1	1	5	3.42857	3.83333
3	2	2	3	2	3	4	3	3	3	3	3	3	2	2	2	2	1	2	5	2.71429	3
5	1	2	3	3	2	3	4	4	3	4	3	4	2	1	2	1	1	1	4	2.71429	3.66667
3	1	3	2	3	2	3	2	5	4	2	3	3	2	2	1	2	1	2	4	2.42857	3.16667
5	1	3	2	4	3	5	1	2	3	4	3	3	2	2	2	3	1	2	4	3.28571	2.66667
5	2	3	2	3	2	5	1	2	3	2	2	2	2	2	2	3	1	2	4	3.14286	2
3	2	3	4	2	4	3	2	4	2	4	3	2	2	3	2	3	1	1	4	3	2.83333
3	1	4	2	3	4	3	2	4	3	2	3	4	2	3	1	3	1	1	4	2.85714	3
3	2	4	3	3	3	3	2	3	4	3	3	3	2	3	1	3	1	2	4	3	3
5	1	3	3	2	1	4	2	3	4	5	4	4	2	3	1	3	1	2	4	2.71429	3.66667
4	2	4	3	2	4	3	2	4	3	3	4	4	2	4	1	2	1	2	4	3.14286	3.33333
4	1	4	3	4	4	3	2	4	4	3	3	4	2	3	1	1	1	2	4	3.28571	3.33333
3	1	3	4	3	4	3	2	4	3	4	3	4	2	4	2	3	1	2	4	3	3.33333
3	3	4	3	3	4	3	2	4	4	3	4	3	2	3	2	3	1	2	4	3.28571	3.33333
4	2	4	4	3	4	4	3	4	3	4	3	3	2	2	1	3	1	2	4	3.57143	3.33333
3	1	2	4	3	3	2	4	3	2	4	3	3	2	4	1	2	1	2	4	2.57143	3.16667
4	1	3	1	4	5	5	2	4	5	5	4	5	2	3	1	2	1	2	4	3.28571	4.16667
4	1	2	4	3	4	3	2	3	4	3	2	4	2	4	2	2	1	2	4	3	3
3	2	4	3	3	4	5	2	5	4	5	4	3	2	3	4	3	1	2	4	3.42857	3.83333
3	3	2	4	3	4	3	2	4	3	4	4	3	2	3	2	3	1	2	4	3.14286	3.33333
2	1	2	4	4	3	3	3	4	4	5	4	4	2	4	1	3	1	2	4	2.71429	4
2	2	4	3	3	4	3	2	4	3	3	2	3	2	3	1	3	3	2	4	3	2.83333
3	1	4	3	3	4	4	2	4	3	4	4	5	2	3	2	3	1	2	4	3.14286	3.66667
5	1	3	4	5	3	5	1	3	4	4	5	4	2	3	1	3	1	2	4	3.71429	3.5
3	1	3	2	4	3	1	1	2	3	4	3	4	2	4	1	3	1	2	4	2.42857	2.83333
4	2	4	3	3	4	3	2	3	4	4	3	3	2	4	1	2	1	2	4	3.28571	3.16667
5	1	4	3	3	4	4	2	4	3	3	2	5	2	4	1	3	1	2	4	3.42857	3.16667
2	3	3	2	2	4	4	5	4	5	5	5	4	2	4	3	2	1	2	4	2.85714	4.66667
5	3	4	3	4	3	3	2	4	3	3	4	4	2	3	1	3	1	2	4	3.57143	3.33333
3	2	4	3	2	4	3	3	4	3	2	4	4	2	4	3	2	1	2	4	3	3.33333
4	5	5	4	4	3	4	4	4	4	4	4	4	2	2	3	2	1	2	4	4.14286	4
4	4	3	3	2	3	4	4	3	4	4	3	2	2	2	3	3	1	2	4	3.28571	3.33333
4	4	2	4	3	5	5	4	3	4	4	5	2	2	3	3	1	1	1	5	3.85714	3.66667
4	3	4	2	3	3	4	5	5	5	5	5	5	2	5	2	3	1	4	5	3.28571	5
5	4	4	5	4	3	3	4	5	4	4	4	4	2	3	2	1	1	1	4	4	4.16667
4	5	3	3	2	5	5	3	3	3	3	3	3	2	2	2	2	1	2	5	3.85714	3
2	4	1	1	3	3	3	3	3	3	3	3	3	2	2	3	3	1	1	5	2.42857	3
4	4	4	2	4	3	4	4	4	3	3	3	3	2	4	2	3	1	1	4	3.57143	3.33333
5	4	4	3	4	3	4	4	4	4	4	4	4	2	2	2	2	1	1	4	3.85714	4
